# Supplementary material for: Deriving Multiple Benefits from Carbon Market-Based Savanna Fire Management: An Australian Example
Source: PLoS One. 2015 Dec 2;10(12):e0143426. doi: 10.1371/journal.pone.0143426 (PMC4668068; doi:10.1371/journal.pone.0143426)
Supplement: S1 File — (ZIP) [file pone.0143426.s002.zip]

Archive with 7 entries (7 files):
- Kakadu_Landscape_Units.dbf
- Kakadu_Landscape_Units.prj
- Kakadu_Landscape_Units.sbn
- Kakadu_Landscape_Units.sbx
- Kakadu_Landscape_Units.shp
- Kakadu_Landscape_Units.shp.xml
- Kakadu_Landscape_Units.shx
