# Supplementary material for: Deriving Multiple Benefits from Carbon Market-Based Savanna Fire Management: An Australian Example
Source: PLoS One. 2015 Dec 2;10(12):e0143426. doi: 10.1371/journal.pone.0143426 (PMC4668068; doi:10.1371/journal.pone.0143426)
Supplement: S2 File — (ZIP) [file pone.0143426.s003.zip › lnp_landscapes.shp.xml]

<?xml version="1.0" encoding="UTF-8"?>
<metadata xml:lang="en"><Esri><CreaDate>20151015</CreaDate><CreaTime>16262900</CreaTime><ArcGISFormat>1.0</ArcGISFormat><SyncOnce>TRUE</SyncOnce><DataProperties><lineage><Process ToolSource="c:\program files (x86)\arcgis\desktop10.2\ArcToolbox\Toolboxes\Data Management Tools.tbx\CalculateField" Date="20151015" Time="162629">CalculateField LNP_Landscapes Landscape "Lowlands" VB #</Process><Process ToolSource="c:\program files (x86)\arcgis\desktop10.2\ArcToolbox\Toolboxes\Data Management Tools.tbx\CalculateField" Date="20151015" Time="162643">CalculateField LNP_Landscapes Landscape "Uplands" VB #</Process></lineage></DataProperties></Esri></metadata>
