# Supplementary material for: Deriving Multiple Benefits from Carbon Market-Based Savanna Fire Management: An Australian Example
Source: PLoS One. 2015 Dec 2;10(12):e0143426. doi: 10.1371/journal.pone.0143426 (PMC4668068; doi:10.1371/journal.pone.0143426)
Supplement: S2 File — (ZIP) [file pone.0143426.s003.zip › lnp_landscapes.prj]

PROJCS["GDA_1994_Australia_Albers",GEOGCS["GCS_GDA_1994",DATUM["D_GDA_1994",SPHEROID["GRS_1980",6378137.0,298.257222101]],PRIMEM["Greenwich",0.0],UNIT["Degree",0.0174532925199433]],PROJECTION["Albers"],PARAMETER["false_easting",0.0],PARAMETER["false_northing",0.0],PARAMETER["central_meridian",132.0],PARAMETER["standard_parallel_1",-18.0],PARAMETER["standard_parallel_2",-36.0],PARAMETER["latitude_of_origin",0.0],UNIT["Meter",1.0]]
